# Supplementary material for: Evaluation of the Binding Kinetics of RHEB with mTORC1 by In-Cell and In Vitro Assays
Source: Int J Mol Sci. 2021 Aug 16;22(16):8766. doi: 10.3390/ijms22168766 (PMC8395731; doi:10.3390/ijms22168766)
Supplement: Supplementary file 1 [file ijms-22-08766-s001.zip]

Archive with 1 entries (1 files):
- ijms-1274894-supplementary.pdf
